# Supplementary material for: Substrate-dependent incorporation of 15-lipoxygenase products in glycerophospholipids: 15-HETE and 15-HEPE in PI, 17-HDHA in plasmalogen PE, and 13-HODE in PC
Source: J Lipid Res. 2025 Jun 14;66(7):100841. doi: 10.1016/j.jlr.2025.100841 (PMC12274753; doi:10.1016/j.jlr.2025.100841)
Supplement: Supplementary Material 2 [file mmc2.xlsx]

## Sheet: Table S1
Table S1: Instrument parameters of the transitions monitored in the targeted LC-ESI(-)-MS/MS.
Analyte	Mass transition			CE		tR
	Q1	Q3				[min]
PI 16:0/18:2;OH	849.5	295.2		-60		8.19
PI 16:0/18:2;OH (2)	849.5	255.2		-65		8.19
PI 16:0/18:2;13OH	849.5	195.2		-65		8.19
PI 18:0/18:2;OH	877.6	295.2		-60		11.95
PI 18:0/18:2;OH (2)	877.6	283.3		-65		11.95
PI 18:0/18:2;13OH	877.6	195.2		-65		11.95
PI 16:0/20:4;OH	873.5	319.2		-55		8.63
PI 16:0/20:4;OH (2)	873.5	255.2		-65		8.63
PI 16:0/20:4;15OH	873.5	219.2		-55		8.63
PI 16:0/20:5;OH	871.5	317.2		-50		7.41
PI 16:0/20:5;OH (2)	871.5	255.2		-60		7.41
PI 16:0/20:5;15OH	871.5	219.2		-55		7.41
PI 18:0/20:4;OH	901.5	319.2		-55		12.62
PI 18:0/20:4;OH (2)	901.5	283.2		-65		12.62
PI 18:0/20:4;15OH	901.5	219.2		-55		12.62
PI 18:1/20:4;OH	899.5	319.2		-50		8.95
PI 18:1/20:4;OH (2)	899.5	281.2		-65		8.95
PI 18:1/20:4;15OH	899.5	219.2		-55		8.95
PI 18:0/20:5;OH	899.5	317.2		-50		10.77
PI 18:0/20:5;OH (2)	899.5	283.2		-65		10.77
PI 18:0/20:5;15OH	899.5	219.2		-55		10.77
PI 16:0/22:5;OH	899.5	345.2		-55		9.01
PI 16:0/22:5;OH (2)	899.5	255.2		-65		9.01
PI 16:0/22:5;17OH	899.5	247.2		-55		9.01
PI 18:1/20:5;OH	897.5	317.2		-50		7.67
PI 18:1/20:5;OH (2)	897.5	281.2		-65		7.67
PI 18:1/20:5;15OH	897.5	219.2		-55		7.67
PI 16:0/22:6;OH	897.5	343.3		-50		8.34
PI 16:0/22:6;OH (2)	897.5	255.2		-60		8.34
PI 16:0/22:6;17OH	897.5	201.3		-55		8.34
PI 16:0/22:6;17OH (2)	897.5	245.2		-55		8.34
PI 18:0/22:5;OH	927.6	345.2		-55		13.07
PI 18:0/22:5;OH (2)	927.6	283.2		-65		13.07
PI 18:0/22:5;17OH	927.6	247.2		-60		13.07
PI 18:0/22:6;OH	925.5	343.3		-50		12.19
PI 18:0/22:6;OH (2)	925.5	283.2		-65		12.19
PI 18:0/22:6;17OH	925.5	201.3		-60		12.19
PI 18:0/22:6;17OH (2)	925.5	245.2		-55		12.19
PI 18:1/22:6;OH	923.5	343.3		-55		8.64
PI 18:1/22:6;OH (2)	923.5	281.2		-65		8.64
PI 18:1/22:6;17OH	923.5	201.3		-55		8.64
PI 18:1/22:6;17OH (2)	923.5	245.2		-55		8.64
PC 16:0/18:2;OH	818.5	295.2		-50		10.8
PC 16:0/18:2;OH (2)	818.5	255.2		-55		10.8
PC 16:0/18:2;13OH	818.5	195.1		-60		10.8
PC 16:1/18:2;OH	816.5	295.2		-50		7.75
PC 16:1/18:2;OH (2)	816.5	253.2		-55		7.75
PC 16:1/18:2;13OH	816.5	195.2		-60		7.75
PC 18:0/18:2;OH	846.6	295.2		-50		15.3
PC 18:0/18:2;OH (2)	846.6	283.3		-55		15.3
PC 18:0/18:2;13OH	846.6	195.1		-60		15.3
PC 18:1/18:2;OH	844.6	295.2		-50		11.16
PC 18:1/18:2;OH (2)	844.6	281.2		-55		11.16
PC 18:1/18:2;13OH	844.6	195.1		-60		11.16
PC 16:0/15-HETE	842.4	319.2		-50		11.42
PC 16:0/15-HETE (2)	842.4	255.2		-55		11.42
PC 16:0/15-HETE (3)	842.4	219.2		-50		11.42
PC 16:0/20:5;OH	840.5	317.2		-45		9.64
PC 16:0/20:5;OH (2)	840.5	255.2		-55		9.64
PC 16:0/20:5;15OH	840.5	219.2		-50		9.64
PC 18:0/15-HETE	870.6	319.2		-50		15.99
PC 18:0/15-HETE (2)	870.6	283.3		-55		15.99
PC 18:0/15-HETE (3)	870.6	219.2		-55		15.99
PC 16:0/22:5;OH	868.5	345.2		-50		11.93
PC 16:0/22:5;OH (2)	868.5	255.2		-55		11.93
PC 16:0/22:5;17OH	868.5	247.2		-50		11.93
PC 18:0/15-HEPE	868.5	317.2		-50		14.04
PC 18:0/15-HEPE (2)	868.5	283.3		-55		14.04
PC 18:0/15-HEPE (3)	868.5	219.2		-50		14.04
PC 18:1/20:5;OH	866.4	317.2		-45		10
PC 18:1/20:5;OH (2)	866.4	281.2		-55		10
PC 18:1/20:5;15OH	866.4	219.2		-50		10
PC 16:0/17-HDHA	866.4	343.3		-45		11.02
PC 16:0/17-HDHA (2)	866.4	255.2		-55		11.02
PC 16:0/17-HDHA (3)	866.4	201.3		-50		11.02
PC 16:0/17-HDHA (4)	866.4	245.2		-50		11.02
PC 18:0/DH-17-HETE	898.5	347.3		-50		18.43
PC 18:0/DH-17-HETE (2)	898.5	283.3		-55		18.43
PC 18:0/DH-17-HETE (3)	898.5	247.3		-55		18.43
PC 18:1/22:5;OH	894.5	345.2		-50		12.33
PC 18:1/22:5;OH (2)	894.5	283.3		-55		12.33
PC 18:1/22:5;17OH	894.5	247.2		-55		12.33
PC 18:0/17-HDHA	894.5	343.3		-50		15.54
PC 18:0/17-HDHA (2)	894.5	283.3		-60		15.54
PC 18:0/17-HDHA (3)	894.5	201.3		-55		15.54
PC 18:0/17-HDHA (4)	894.5	245.2		-50		15.54
PC 18:1/22:6;OH	892.6	343.3		-45		11.39
PC 18:1/22:6;OH (2)	892.6	281.2		-55		11.39
PC 18:1/22:6;17OH	892.6	201.3		-50		11.39
PC 18:1/22:6;17OH (2)	892.6	245.2		-50		11.39
PC P-16:0/18:2;OH	802.6	295.2		-50		12.55
PC P-16:0/18:2;13OH	802.6	195.1		-60		12.55
PC P-16:0/20:4;OH	826.6	319.2		-45		13.16
PC P-16:0/20:4;15OH	826.6	219.2		-50		13.16
PC P-16:0/22:5;OH	852.6	345.2		-45		13.68
PC P-16:0/22:5;17OH	852.6	247.2		-55		13.68
PC O-16:0/18:2;OH	804.6	295.2		-50		13.27
PC O-16:0/18:2;13OH	804.6	195.1		-60		13.27
PC O-16:0/20:4;OH	828.6	319.2		-50		13.9
PC O-16:0/20:4;15OH	828.6	219.2		-50		13.9
PC O-18:1/20:4;OH	854.6	319.2		-50		14.22
PC O-18:1/20:4;15OH	854.6	219.2		-55		14.22
PC O-16:0/22:5;OH	854.6	345.2		-50		14.43
PC O-16:0/22:5;17OH	854.6	247.2		-55		14.43
PC O-16:0/22:6;OH	852.6	343.3		-45		13.44
PC O-16:0/22:6;17OH	852.6	201.3		-50		13.44
PC O-16:0/22:6;17OH (2)	852.6	245.2		-50		13.44
PC O-18:1/22:5;OH	880.6	345.2		-50		14.72
PC O-18:1/22:5;17OH	880.6	247.2		-55		14.72
PC O-18:1/22:6;OH	878.6	343.3		-45		13.72
PC O-18:1/22:6;17OH	878.6	201.3		-60		13.72
PC O-18:1/22:6;17OH (2)	878.6	245.2		-50		13.7
PE 16:0/18:2;OH	730.5	295.2		-40		11.76
PE 16:0/18:2;OH (2)	730.5	255.2		-45		11.76
PE 16:0/18:2;13OH	730.5	195.2		-50		11.76
PE 18:0/18:2;OH	758.5	295.2		-45		16.33
PE 18:0/18:2;OH (2)	758.5	283.3		-45		16.33
PE 18:0/18:2;13OH	758.5	195.2		-55		16.33
PE 16:0/20:4;OH	754.4	319.4		-40		12.39
PE 16:0/20:4;OH (2)	754.4	255.2		-45		12.39
PE 16:0/20:4;15OH	754.4	219.2		-45		12.39
PE 16:0/20:5;OH	752.4	317.2		-40		10.48
PE 16:0/20:5;OH (2)	752.4	255.2		-50		10.48
PE 16:0/20:5;15OH	752.4	219.2		-40		10.48
PE 18:0/15-HETE	782.502	319.2		-40		17.01
PE 18:0/15-HETE (2)	782.501	283.2		-50		17.01
PE 18:0/15-HETE (3)	782.5	219.2		-45		17.01
PE 18:1/20:4;OH	780.5	319.2		-40		12.84
PE 18:1/20:4;OH (2)	780.5	281.2		-50		12.84
PE 18:1/20:4;15OH	780.5	219.2		-45		12.84
PE 18:0/20:5;OH	780.5	317.2		-40		15.03
PE 18:0/20:5;OH (2)	780.5	283.2		-50		15.03
PE 18:0/20:5;15OH	780.5	219.2		-45		15.03
PE 18:1/20:5;OH	778.4	317.2		-40		10.91
PE 18:1/20:5;OH (2)	778.4	281.2		-50		10.91
PE 18:1/20:5;15OH	778.4	219.2		-45		10.91
PE 16:0/17-HDHA	778.4	343.3		-40		11.97
PE 16:0/17-HDHA (2)	778.4	255.2		-45		11.97
PE 16:0/17-HDHA (3)	778.4	201.3		-45		11.97
PE 16:0/17-HDHA (4)	778.4	245.2		-45		11.97
PE 18:0/DH-17-HETE	810.7	347.2		-45		19.49
PE 18:0/DH-17-HETE (2)	810.7	283.2		-50		19.49
PE 18:0/DH-17-HETE (3)	810.7	247.1		-48		19.49
PE 18:0/22:5;OH	808.5	345.2		-40		17.5
PE 18:0/22:5;OH (2)	808.5	283.2		-50		17.5
PE 18:0/22:5;17OH	808.5	247.2		-45		17.5
PE 18:0/22:6;OH	806.5	343.2		-40		16.56
PE 18:0/22:6;OH (2)	806.5	283.2		-50		16.56
PE 18:0/22:6;17OH	806.5	201.3		-45		16.56
PE 18:0/22:6;17OH (2)	806.5	245.2		-40		16.56
PE 18:1/22:5;OH	806.5	345.2		-40		13.35
PE 18:1/22:5;OH (2)	806.5	281.2		-55		13.35
PE 18:1/22:5;17OH	806.5	247.2		-50		13.35
PE 18:1/22:6;OH	804.5	343.3		-40		12.4
PE 18:1/22:6;OH (2)	804.5	281.2		-50		12.4
PE 18:1/22:6;17OH	804.5	201.3		-45		12.4
PE 18:1/22:6;17OH (2)	804.5	245.2		-45		12.4
PE P-16:0/18:2;OH	714.5	295.2		-40		13.68
PE P-16:0/18:2;13OH	714.5	195.2		-50		13.68
PE P-16:0/20:4;OH	738.5	319.2		-40		14.28
PE P-16:0/20:4;15OH	738.5	219.2		-45		14.28
PE P-16:0/20:5;OH	736.5	317.2		-35		12.31
PE P-16:0/20:5;15OH	736.5	219.2		-40		12.31
PE P-18:0/20:4;OH	766.5	319.2		-40		18.96
PE P-18:0/20:4;15OH	766.5	219.2		-45		18.96
PE P-16:0/22:4;OH	766.5	347.2		-40		16.83
PE P-16:0/22:4;17OH	766.5	247.2		-45		16.83
PE P-18:1/20:4;OH	764.5	319.2		-40		14.63
PE P-18:1/20:4;15OH	764.5	219.2		-45		14.63
PE P-18:0/20:5;OH	764.5	317.2		-40		16.98
PE P-18:0/20:5;15OH	764.5	219.2		-40		16.98
PE P-16:0/22:5;OH	764.5	345.2		-40		14.85
PE P-16:0/22:5;17OH	764.5	247.2		-45		14.85
PE P-18:1/20:5;OH	762.5	317.2		-40		12.65
PE P-18:1/20:5;15OH	762.5	219.2		-45		12.65
PE P-16:0/22:6;OH	762.5	343.3		-40		13.8
PE P-16:0/22:6;17OH	762.5	201.5		-45		13.8
PE P-16:0/22:6;17OH (2)	762.5	245		-40		13.8
PE P-18:0/22:4;OH	794.6	347.2		-40		19.49
PE P-18:0/22:4;17OH	794.6	247.2		-45		19.49
PE P-18:0/22:5;OH	792.5	345.2		-40		19.49
PE P-18:0/22:5;17OH	792.5	247.2		-45		19.49
PE P-18:1/22:5;OH	790.5	345.2		-40		15.17
PE P-18:1/22:5;17OH	790.5	247.2		-45		15.17
PE P-18:0/22:6;OH	790.5	343.3		-40		18.43
PE P-18:0/22:6;17OH	790.5	201.3		-45		18.43
PE P-18:0/22:6;17OH (2)	790.5	245.2		-45		18.43
PE P-18:1/22:6;OH	788.5	343.3		-40		14.13
PE P-18:1/22:6;17OH	788.5	201.3		-45		14.13
PE P-18:1/22:6;17OH (2)	788.5	245.2		-45		14.13
PI 12:0/13:0 (IS)	711.4	241		-48		7.36
PI 12:0/13:0 (2) (IS)	711.4	213		-55		7.36
PC 12:0/13:0 (IS)	680.4	213		-42		9.75
PC 12:0/13:0 (2) (IS)	680.4	199.1		-42		9.75
PE 12:0/13:0 (IS)	592	213		-38		10.73
PE 12:0/13:0 (2) (IS)	592	199.1		-33		10.73
PG 12:0/13:0 (IS)	623.2	213		-42		7.73
PG 12:0/13:0 (2) (IS)	623.2	199.1		-42		7.73

## Sheet: Table S2
Table S2: Method characterization of the targeted LC-ESI(-)-MS/MS method Shown are the mass transitions, the assigned IS, retention time (tR), the peak width at half maximum height (FWHM), the LOD (nM in solution and fmol on column), the calibration range, the correlation coefficient (R2), and the slope of the linear calibration of the oxPL standards.
Analyte	mass			tRa				FWHMa				LODb			calibration range			IS		R2 e		slope
	transition														LLOQc	d
	Q1	Q3		[min]				[sec]				[nM]	[fmol]		[nM]	[nM]
PC 16:0/17-HDHA	866.4	201.3		11.02	±	0.03		12.8736	±	0.161211		6	30		25	800		PC 12:0/13:0 | PI 12:0/13:0		0.997 | 0.996		3.4E-04 | 1.1E-03
PC 16:0/15-HETE	842.4	219.2		11.42	±	0.03		13.4318	±	0.540697		6	30		12	800		PC 12:0/13:0 | PI 12:0/13:0		0.997 | 0.996		6.1E-04 | 2.0E-03
PE 16:0/17-HDHA	778.4	201.5		11.97	±	0.03		13.2419	±	0.320419		6	30		12	800		PE 12:0/13:0		0.995		0.0051
PC 18:0/15-HEPE	868.5	219.2		14.04	±	0.03		13.2582	±	0.162324		6	30		12	800		PC 12:0/13:0 | PI 12:0/13:0		0.995 | 0.997		6.6E-04 | 2.3E-03
PC 18:0/17-HDHA	894.5	201.3		15.54	±	0.03		13.0956	±	0.474043		6	30		12	800		PC 12:0/13:0 | PI 12:0/13:0		0.997 | 0.996		3.3E-04 | 1.1E-03
PC 18:0/15-HETE	870.6	219.2		15.99	±	0.03		12.8856	±	0.350261		1.5	7.5		6	800		PC 12:0/13:0 | PI 12:0/13:0		0.997 | 0.997		8.2E-04 | 2.7E-03
PE 18:0/15-HETE	782.5	219.2		17.01	±	0.03		14.1817	±	0.0238758		1.5	7.5		6	800		PE 12:0/13:0		0.997		0.0096
PC 18:0/DH-17-HETE	898.5	247.3		18.43	±	0.03		14.0643	±	0.526003		6	30		12	800		PC 12:0/13:0		0.999		0.00095
PE 18:0/DH-17-HETE	810.7	247.1		19.49	±	0.03		14.5752	±	0.18045		1.5	7.5		6	800		PE 12:0/13:0		0.997		0.016
a tR and FWHM were determined as mean from standards with the concentration 125 nM (n = 3).
b LOD was set to the lowest concentration yielding a signal-to-noise ratio ≥ 3.
c LLOQ was set to the lowest calibration standard injected yielding a signal-to-noise ratio ≥ 5 and an accuracy in the calibration curve within 100% ± 20%.
d concentration does not represent the end of the dynamic range, but is the highest calibration standard injected.
e Calibration was performed as linear weighted least square regression using 1/x2 weighting.

## Sheet: Table S3
Table S3: Standards used for the quantification of oxPLs. The standards were assigned to the analytes based on the head group and the fatty acyl chains. For oxPI analytes, standards from the PC class were selected. Correcting factors for the MRM signal of the analyte and the compounds used for quantification. n.d. = not determined.
analyte quantified	standard used for quantification	correcting factor
PI 16:0/18:2;13OH	PC 16:0/15-HETE	1.01
PI 18:0/18:2;13OH	PC 18:0/15-HETE	n.d.
PI 16:0/20:4;15OH	PC 16:0/15-HETE	1.41008
PI 16:0/20:5;15OH	PC 18:0/15-HEPE	0.92
PI 18:0/20:4;15OH	PC 18:0/15-HETE	1.44119
PI 18:1/20:4;15OH	PC 18:0/15-HETE	1.1803
PI 18:0/20:5;15OH	PC 18:0/15-HEPE	1.3834
PI 16:0/22:5;17OH	PC 16:0/17-HDHA	n.d.
PI 18:1/20:5;15OH	PC 18:0/15-HEPE	n.d.
PI 16:0/22:6;17OH	PC 16:0/17-HDHA	n.d.
PI 18:0/22:5;17OH	PC 18:0/17-HDHA	n.d.
PI 18:0/22:6;17OH	PC 18:0/17-HDHA	1.23824
PI 18:1/22:6;17OH	PC 18:0/17-HDHA	0.882441
PC 16:0/18:2;13OH	PC 16:0/15-HETE	1.10185
PC 16:1/18:2;13OH	PC 16:0/15-HETE	n.d.
PC 18:0/18:2;13OH	PC 18:0/15-HETE	0.802593
PC 18:1/18:2;13OH	PC 18:0/15-HETE	1
PC 16:0/20:5;15OH	PC 18:0/15-HEPE	0.924726
PC 16:0/22:5;17OH	PC 16:0/17-HDHA	0.593509
PC 18:1/20:5;15OH	PC 18:0/15-HEPE	n.d.
PC 18:1/22:5;17OH	PC 18:0/17-HDHA	n.d.
PC 18:1/22:6;17OH	PC 18:0/17-HDHA	n.d.
PC P-16:0/18:2;13OH	PC 16:0/15-HETE	0.6
PC P-16:0/20:4;15OH	PC 16:0/15-HETE	0.909666
PC P-16:0/22:5;17OH	PC 16:0/17-HDHA	n.d.
PC O-16:0/18:2;13OH	PC 16:0/15-HETE	0.753295
PC O-16:0/20:4;15OH	PC 16:0/15-HETE	0.945361
PC O-18:1/20:4;15OH	PC 18:0/15-HETE	0.845157
PC O-16:0/22:5;17OH	PC 16:0/17-HDHA	0.44
PC O-16:0/22:6;17OH	PC 16:0/17-HDHA	1.38591
PC O-18:1/22:5;17OH	PC 18:0/17-HDHA	n.d.
PC O-18:1/22:6;17OH	PC 18:0/17-HDHA	n.d.
PE 16:0/18:2;13OH	PE 18:0/15-HETE	0.649283
PE 18:0/18:2;13OH	PE 18:0/15-HETE	0.748898
PE 16:0/20:4;15OH	PE 18:0/15-HETE	0.943898
PE 16:0/20:5;15OH	PE 18:0/15-HETE	n.d.
PE 18:1/20:4;15OH	PE 18:0/15-HETE	n.d.
PE 18:0/20:5;15OH	PE 18:0/15-HETE	n.d.
PE 18:1/20:5;15OH	PE 18:0/15-HETE	n.d.
PE 18:0/22:5;17OH	PE 16:0/17-HDHA	n.d.
PE 18:0/22:6;17OH	PE 16:0/17-HDHA	1.38954
PE 18:1/22:5;17OH	PE 16:0/17-HDHA	n.d.
PE 18:1/22:6;17OH	PE 16:0/17-HDHA	0.980608
PE P-16:0/18:2;13OH	PE 18:0/15-HETE	0.506957
PE P-16:0/20:4;15OH	PE 18:0/15-HETE	0.905917
PE P-16:0/20:5;15OH	PE 18:0/15-HETE	0.778242
PE P-18:0/20:4;15OH	PE 18:0/15-HETE	n.d.
PE P-16:0/22:4;17OH	PE 18:0/DH-17-HETE	0.44
PE P-18:1/20:4;15OH	PE 18:0/15-HETE	n.d.
PE P-18:0/20:5;15OH	PE 18:0/15-HETE	n.d.
PE P-16:0/22:5;17OH	PE 16:0/17-HDHA	0.672479
PE P-18:1/20:5;OH	PE 18:0/15-HETE	n.d.
PE P-16:0/22:6;17OH	PE 16:0/17-HDHA	1.22551
PE P-18:0/22:4;OH	PE 18:0/DH-17-HETE	n.d.
PE P-18:0/22:5;17OH	PE 16:0/17-HDHA	n.d.
PE P-18:1/22:5;17OH	PE 16:0/17-HDHA	0.676489
PE P-18:0/22:6;17OH	PE 16:0/17-HDHA	1.48514
PE P-18:1/22:6;17OH	PE 16:0/17-HDHA	0.948176

## Sheet: Table S4
Table S4: Concentration of oxPL formed following supplementation, endogenously via 15-LOX-2 or exogenously via added 15-LOX-2. 5 × 106 cells were used per experiment. (left column) HEK293T cells supplemented with either 15(S)-HETE, 15(S)-HEPE, 17(S)-HDHA, or 13(S)-HODE (300 nM, 2 h). (middle column) Endogenous formation of oxPL elicited by overexpression of 15-LOX-2 in HEK293T_15-LOX-2 cells (200…
			concentration of individual oxPL species [pmol/mg protein]
	analyte		oxylipin-supplemented HEK293T cells				15-LOX-2 overexpressing HEK293T_15-LOX-2 cells				exogenous 15-LOX-2 added in cell homogenate
20:4;15OH	PC P-16:0/20:4;15OH		<LOD				<LOD				4.6	±	0.4
	PC O-18:1/20:4;15OH		<LOD				<LOD				3.7	±	0.8
	PE 16:0/20:4;15OH		<LOD				<LOD				30	±	4
	PC 18:0/15-HETE		0.24	±	0.05		0.32	±	0.06		4.6	±	0.8
	PC O-16:0/20:4;15OH		0.83	±	0.03		0.803918	±	0.1		4.8	±	0.7
	PE 18:1/20:4;15OH		0.26	±	0.23		1.4	±	0.2		45	±	6
	PC 16:0/15-HETE		1.6	±	0.3		1.6	±	0.1		21	±	6
	PE 18:0/15-HETE		0.17	±	0.01		2.4	±	0.1		53	±	6
	PE P-16:0/20:4;15OH		3.2	±	0.6		9.1	±	0.6		53	±	6
	PI 16:0/20:4;15OH		30	±	2		11.4	±	0.505305		58	±	6
	PI 18:1/20:4;15OH		67	±	4		20	±	1		64	±	6
	PI 18:0/20:4;15OH		246	±	17		114	±	3		222	±	56
20:5;15OH	PC 18:0/15-HEPE		2.8	±	0.3		0.45	±	0.15		<LOD
	PC 16:0/20:5;15OH		15	±	2		3.6	±	0.3		6	±	1.1
	PE P-16:0/20:5;15OH		1.7	±	0.3		7.1	±	0.2		11	±	1
	PI 18:0/20:5;15OH		189	±	11		49	±	2		7.2	±	1.4
22:6;17OH	PI 18:1/22:6;17OH		3	±	0.3		1.7	±	0.169819		7.9	±	1.3
	PE 16:0/17-HDHA		2.9	±	0.5		2.4	±	0.19677		36	±	4
	PC 18:0/17-HDHA		4.9	±	0.3		2.6	±	0.15953		6.5	±	1.1
	PC O-18:1/22:6;17OH		8.5	±	0.8		<LOD				<LOD
	PC O-16:0/22:6;17OH		20	±	1		9.2	±	0.428894		7.6	±	1.3
	PC 16:0/17-HDHA		21.7	±	0.4		10.6	±	0.631992		27	±	4
	PE 18:1/22:6;17OH		6.6	±	1		12.5	±	0.800152		52	±	7
	PE 18:0/22:6;17OH		3.2	±	0.09		13.7	±	0.343898		78	±	11
	PI 18:0/22:6;17OH		10.1301	±	1.1		17	±	1.4		33	±	6
	PE P-18:1/22:6;17OH		34	±	2		23.3	±	0.683009		35	±	4
	PE P-18:0/22:6;17OH		46	±	1		24.9	±	0.58385		23	±	3
	PE P-16:0/22:6;17OH		61	±	1		33.9	±	0.376097		39	±	4
18:2;13OH	PE 16:0/18:2;13OH		0.39	±	0.3		<LOD				3.1	±	0.1
	PE 18:0/18:2;13OH		0.22	±	0.03		0.61	±	0.04		0.64	±	0.07
	PC P-16:0/18:2;13OH		0.65	±	0.12		0.86	±	0.19		<LOD
	PC 16:1/18:2;13OH		1.1	±	0.07		0.89	±	0.18		3.4	±	0.2
	PE P-16:0/18:2;13OH		1.6	±	0.1		1.3	±	0.1		0.41	±	0.05
	PC 18:0/18:2;13OH		1.3	±	0.1		1.8	±	0.2		<LOD
	PI 16:0/18:2;13OH		3.1	±	0.2		<LOD				1.2	±	0.3
	PC 18:1/18:2;13OH		4.4	±	0.2		2.5	±	0.1		6.4	±	0.3
	PI 18:0/18:2;13OH		5.7	±	0.4		2.8	±	0.2		4.6	±	1.2
	PC O-16:0/18:2;13OH		3.1	±	0.3		3	±	0.2		<LOD
	PC 16:0/18:2;13OH		13	±	1		13.4	±	0.41		13	±	1

## Sheet: Table S5
Table S5: Concentration of oxPLs in cells depending on amount of the cells used for liquid-liquid extraction (LLE). Endogenous formation of oxPL elicited by overexpression of 15-LOX-2 in 5 × 106 HEK293T_15-LOX-2 cells (200 ng/mL doxycycline, 24 h). LLE was performed using different volumes of sonicated cells — 10 µL (0.076 mg protein), 25 µL (0.19 mg protein), 50 µL (0.38 mg protein), 75 µL (0.57…
Analyte		tR		concentration [pmol/mg protein]
		[min]		0.076 mg protein				0.19 mg protein				0.38 mg protein				0.57 mg protein				0.76 mg protein
PI 16:0/20:4;15OH		8.63		19	±	2		14.4	±	0.9		14.9	±	1.34094		14.3	±	0.6		15.2	±	1.2
PI 18:1/20:4;15OH		8.95		18	±	1		15.9	±	0.6		16.4	±	1.40743		18	±	1		19	±	2
PI 18:0/20:5;15OH		10.8		52	±	5		46	±	2		50	±	3		54	±	3		58	±	5
PC 16:0/18:2;13OH		10.8		13	±	1		12.3	±	0.9		12.5	±	0.6		13.2	±	0.9		13.6	±	0.8
PC 16:0/17-HDHA		11		6.1	±	1		6.4	±	0.7		7.3	±	1		7.8	±	0.2		8.2	±	0.8
PC 16:0/22:5;17OH		11.9		6.7	±	1.7		6.9	±	1.3		7.4	±	0.7		7.7	±	0.2		7.8	±	0.5
PE P-16:0/20:5;15OH		12		4.7	±	0.4		4.5	±	0.1		4.9	±	0.5		4.7	±	0.4		4.7	±	0.5
PI 18:0/20:4;15OH		12.6		97	±	10		92	±	4		96	±	5		103	±	7		106	±	6
PE P-16:0/18:2;13OH		13.7		0.95	±	0.16		1.1	±	0.1		1.1	±	0.1		1	±	0.2		1	±	0.2
PE P-16:0/22:6;17OH		13.8		40	±	2		38	±	2		41	±	2		39	±	3		40	±	3
PE P-18:1/22:6;17OH		14.1		16	±	2		15.1	±	0.9		16.1	±	1.4		16	±	1.2		16	±	1.6
PE P-16:0/20:4;15OH		14.3		6.1	±	0.7		5.8	±	0.3		6.5	±	0.4		6.2	±	0.4		6.1	±	0.6
PC O-16:0/22:5;17OH		14.4		6.2	±	0.6		7	±	0.3		7.1	±	0.2		7.8	±	0.6		7.9	±	0.7
PE P-16:0/22:5;17OH		14.9		53	±	4		48	±	2		51	±	4		51	±	4		51	±	5
PE P-18:1/22:5;17OH		15.2		11	±	0.9		9.9	±	0.6		11	±	1		11	±	1		10.6	±	0.8
PE 18:0/22:6;17OH		16.6		7	±	1		5.6	±	0.4		6.7	±	0.3		7.4	±	0.43		8.9	±	1.3
PE P-16:0/22:4;17OH		16.8		3.7	±	0.2		3.6	±	0.2		3.8	±	0.3		3.8	±	0.4		3.7	±	0.3
PE 18:0/15-HETE		17		1.3	±	0.2		1.3	±	0.1		1.5	±	0.1		1.6	±	0.2		1.9	±	0.2
PE P-18:0/22:6;17OH		18.5		20	±	2		18.9	±	1.5		20	±	2		20.8	±	1.6		21	±	2
PE P-18:0/22:5;17OH		19.5		23	±	3		35.1	±	1.4		61	±	4		81	±	10		109	±	12

## Sheet: Table S6
Table S6: Intra- and inter-day extraction efficiency of IS and spiked oxPL in human cells. HEK293T cell samples were extracted by liquid-liquid extraction on three different days. ISs and a mixture of oxPLs (2.5 pmol of each) were added to the cell sample at the beginning of sample preparation. Shown are the mean values and relative standard deviation (RSD) (n = 3 for intra- and n = 3 for inter-d…
Analyte	Day 1			Day 2			Day 3			Days 1 - 3
	recovery [%]	RSD [%]		recovery [%]	RSD [%]		recovery [%]	RSD [%]		RSDinterday [%]
PI 12:0/13:0 (IS)	80	8		75	3		80	8		4
PC 12:0/13:0 (IS)	99	6		92	1		99	6		4
PE 12:0/13:0 (IS)	87	7		83	1		87	7		3
PC 16:0/17-HDHA	107	10		100	13		84	4		12
PC 16:0/15-HETE	100	9		93	4		102	4		5
PE 16:0/17-HDHA	93	7		81	12		78	10		10
PC 18:0/15-HEPE	89	4		97	10		91	11		4
PC 18:0/17-HDHA	115	7		88	19		87	7		16
PC 18:0/15-HETE	102	2		92	12		93	7		6
PE 18:0/15-HETE	87	5		80	14		78	7		6
PC 18:0/DH-17-HETE	78	3		69	7		67	8		8
PE 18:0/DH-17-HETE	370	5		327	7		305	3		10

## Sheet: Table S7
Table S7: Intra- and inter-day accuracy (acc.) as well as precision (prec.) of the extraction of oxPLs from HEK293T cells. For the determination of acc. and prec., oxPLs were spiked in four concentration levels (1.3, 2.5, 6.25, and 12.5 pmol of each) to the cell samples (0.38 mg protein) at the beginning of the sample preparation. Acc. was determined from the calculated concentration following ex…
Analyte					INTRA-DAY												INTER-DAY
	tR		conc.		day 1				day 2				day 3				3 days
	[min]		[pmol/mg protein]		acc. [%]		prec. [%]		acc. [%]		prec. [%]		acc. [%]		prec. [%]		acc. [%]		prec. [%]
PC 16:0/17-HDHA	11		3.2		94	±	3		102	±	7		10	±	18		99	±	4
			6.4		105	±	9		106	±	5		95	±	7		102	±	6
			16.1		108	±	2		102	±	9		102	±	8		104	±	4
			32.1		112	±	5		104	±	2		109	±	2		108	±	4
PC 16:0/15-HETE	11.4		3.2		108	±	13		98	±	12		99	±	12		102	±	5
			6.4		103	±	9		105	±	14		103	±	7		104	±	1
			16.1		106	±	6		92	±	10		101	±	2		100	±	7
			32.1		111	±	4		101	±	4		103	±	2		105	±	5
PE 16:0/17-HDHA	11.9		3.2		90	±	9		78	±	8		87	±	8		85	±	7
			6.4		95	±	11		104	±	7		96	±	8		98	±	5
			16.1		101	±	1		96	±	8		100	±	4		99	±	3
			32.1		105	±	7		103	±	4		104	±	10		104	±	1
PC 18:0/15-HEPE	14		3.2		86	±	13		75	±	4		86	±	8		82	±	8
			6.4		94	±	9		100	±	9		97	±	12		97	±	3
			16.1		101	±	5		91	±	9		97	±	10		96	±	6
			32.1		101	±	6		99	±	5		100	±	2		100	±	1
PC 18:0/17-HDHA	15.5		3.2		99	±	10		100	±	14		95	±	11		98	±	3
			6.4		110	±	2		91	±	21		99	±	7		100	±	9
			16.1		107	±	4		93	±	12		92	±	6		97	±	8
			32.1		105	±	10		92	±	7		106	±	5		101	±	8
PC 18:0/15-HETE	16		3.2		90	±	7		87	±	2		98	±	4		92	±	6
			6.4		101	±	7		96	±	6		97	±	6		98	±	3
			16.1		102	±	2		94	±	7		97	±	8		98	±	4
			32.1		102	±	6		97.3	±	0.3		102	±	2		101	±	3
PE 18:0/15-HETE	17		3.2		87	±	5		86	±	6		89	±	9		88	±	2
			6.4		95	±	3		104	±	4		95	±	6		98	±	5
			16.1		103	±	6		97	±	6		98	±	7		99	±	3
			32.1		101	±	5		101	±	1		100	±	4		101	±	1
PC 18:0/DH-17-HETE	18.4		3.2		73	±	9		66	±	10		70	±	9		69	±	5
			6.4		78	±	2		72	±	10		75	±	4		75	±	4
			16.1		78	±	2		67	±	7		75	±	8		73	±	8
			32.1		84	±	8		75	±	3		80	±	3		80	±	5
PE 18:0/DH-17-HETE	19.5		3.2		348	±	3		341	±	5		347	±	6		345	±	1
			6.4		391	±	4		419	±	11		351	±	4		387	±	9
			16.1		411	±	6		383	±	7		373	±	10		389	±	5
			32.1		380	±	4		399	±	1		383	±	3		387	±	3

## Sheet: Table S8
Table S8: Oxylipin-supplementation in HEK293T cells with lower concentration of hydroxy-PUFA (~ 50 nM, 2 h) results in similar distribution into NL and PL as 15-LOX-2 oxylipins endogenously formed in HEK293T_15-LOX-2 cells. HEK293T cells were supplemented with either 15(S)-HETE, 15(S)-HEPE, 17(S)-HDHA, or 13(S)-HODE (~ 50 nM, 2 h). Endogenous formation of oxPL was elicited by overexpression of 15…
	oxylipin-supplemented cells							15-LOX-2 overexpressing cells
Analyte	NL [%]			PL [%]				NL [%]			PL [%]
15-HETE	25	±	3	75	±	3		18	±	1	81.5887	±	1
15-HEPE	15	±	1	85	±	1		12.3	±	1.6	87.7401	±	2
17-HDHA	14	±	2	86	±	2		5.2	±	0.9	95	±	1
13-HODE	19	±	2	81	±	2		13	±	2	86.6637	±	2
